# Supplementary material for: A recurrent network model of planning explains hippocampal replay and human behavior
Source: Nat Neurosci. 2024 Jun 7;27(7):1340–8. doi: 10.1038/s41593-024-01675-7 (PMC11239510; doi:10.1038/s41593-024-01675-7)
Supplement: Supplementary file 3 — Source data for Figs. 2–4 and Extended Data Figs. 1–10. [file 41593_2024_1675_MOESM3_ESM.zip]

Archive with 14 entries (13 files):
- Figure_Data/
- Figure_Data/Extended_Data_Figure7.zip
- Figure_Data/Extended_Data_Figure6.zip
- Figure_Data/Extended_Data_Figure4.zip
- Figure_Data/Extended_Data_Figure5.zip
- Figure_Data/Figure4.zip
- Figure_Data/Extended_Data_Figure1.zip
- Figure_Data/Figure3.zip
- Figure_Data/Extended_Data_Figure2.zip
- Figure_Data/Extended_Data_Figure3.zip
- Figure_Data/Figure2.zip
- Figure_Data/Extended_Data_Figure10.zip
- Figure_Data/Extended_Data_Figure8.zip
- Figure_Data/Extended_Data_Figure9.zip
